# Supplementary material for: Competitive Fitness of Essential Gene Knockdowns Reveals a Broad-Spectrum Antibacterial Inhibitor of the Cell Division Protein FtsZ
Source: Antimicrob Agents Chemother. 2018 Nov 26;62(12):e01231-18. doi: 10.1128/AAC.01231-18 (PMC6256756; doi:10.1128/AAC.01231-18)
Supplement: Supplemental file 1 [file zac012187678s1.xlsx]

## Sheet: 45noatb_55noatb_id_100thresh_me
Mutants Recovered in Two Replicates of the No Antibiotic Control
Notes:
*Position refers to the insertion point of the transposon
** Strand (positive [1] or negative [-1]) on which the transposon sequence was detected
† Strand on which the coding sequence resides. 1 and -1 refer to directions, and the transposon was inserted before the CDS, in the first 20% of the CDS, or the last 20% of the previous CDS. (-)1 N/A - M means the transposon was inserted in the middle 60% of the CDS. N/A means no controlled CDS is detected 1000 bases downstream of the insertion site
†† If controlled gene is in an operon, the locus tag and additional information are given for the following genes in subsequent columns
Reference	Position*	Strand**	CDS strand†	CDS start	CDS end	Locus TAG (K56-2)	Old Locus Tag (J2315)	GI/Gene IDs	DOOR info	COG Category	Gene Product (First in Operon)††
NZ_LAUA00000000.1	10310	-1	1	10297	10923	WQ49_RS00035	BCAL3472	WP_006487096.1	GI:493533116	COG2941H	hypothetical protein
NZ_LAUA00000000.1	10319	-1	1	10297	10923	WQ49_RS00035	BCAL3472	WP_006487096.1	GI:493533116	COG2941H	hypothetical protein
NZ_LAUA00000000.1	11212	-1	1	11310	11738	WQ49_RS00040	BCAL3471	WP_006487094.1	GI:493533114	COG2001S	cell division protein MraZ	BCAL3457	3786116	3787312	-	398	COG0206D	cell division protein FtsZ	BCAL3458	3787425	3788657	-	410	COG0849D	cell division protein FtsA	BCAL3459	3788684	3789436	-	250	COG1589M	cell division protein FtsQ	BCAL3460	3789456	3790397	-	313	COG1181M	D-alanine--D-alanine ligase	BCAL3461	3790399	3791796	-	465	COG0773M	UDP-N-acetylmuramate--L-alanine ligase	BCAL3462	3791793	3792896
NZ_LAUA00000000.1	11619	-1	1 N/A - M	11310	11738	WQ49_RS00040	BCAL3471	WP_006487094.1	GI:493533114	COG2001S	cell division protein MraZ	BCAL3457	3786116	3787312	-	398	COG0206D	cell division protein FtsZ	BCAL3458	3787425	3788657	-	410	COG0849D	cell division protein FtsA	BCAL3459	3788684	3789436	-	250	COG1589M	cell division protein FtsQ	BCAL3460	3789456	3790397	-	313	COG1181M	D-alanine--D-alanine ligase	BCAL3461	3790399	3791796	-	465	COG0773M	UDP-N-acetylmuramate--L-alanine ligase	BCAL3462	3791793	3792896
NZ_LAUA00000000.1	12398	-1	1 N/A - M	11762	12703	WQ49_RS00045	BCAL3470	WP_006487159.1	GI:493533179	COG0275M	S-adenosyl-methyltransferase MraW	BCAL3457	3786116	3787312	-	398	COG0206D	cell division protein FtsZ	BCAL3458	3787425	3788657	-	410	COG0849D	cell division protein FtsA	BCAL3459	3788684	3789436	-	250	COG1589M	cell division protein FtsQ	BCAL3460	3789456	3790397	-	313	COG1181M	D-alanine--D-alanine ligase	BCAL3461	3790399	3791796	-	465	COG0773M	UDP-N-acetylmuramate--L-alanine ligase	BCAL3462	3791793	3792896
NZ_LAUA00000000.1	14370	-1	1 N/A - M	13038	14885	WQ49_RS00055	BCAL3468	WP_006487157.1	GI:493533177	COG0768M	peptidoglycan synthetase FtsI	BCAL3457	3786116	3787312	-	398	COG0206D	cell division protein FtsZ	BCAL3458	3787425	3788657	-	410	COG0849D	cell division protein FtsA	BCAL3459	3788684	3789436	-	250	COG1589M	cell division protein FtsQ	BCAL3460	3789456	3790397	-	313	COG1181M	D-alanine--D-alanine ligase	BCAL3461	3790399	3791796	-	465	COG0773M	UDP-N-acetylmuramate--L-alanine ligase	BCAL3462	3791793	3792896
NZ_LAUA00000000.1	14882	-1	1	14882	16420	WQ49_RS00060	BCAL3467	WP_006487098.1	GI:493533118	COG0769M	UDP-N-acetylmuramoylalanyl-D-glutamate--2,6-diaminopimelate ligase	BCAL3457	3786116	3787312	-	398	COG0206D	cell division protein FtsZ	BCAL3458	3787425	3788657	-	410	COG0849D	cell division protein FtsA	BCAL3459	3788684	3789436	-	250	COG1589M	cell division protein FtsQ	BCAL3460	3789456	3790397	-	313	COG1181M	D-alanine--D-alanine ligase	BCAL3461	3790399	3791796	-	465	COG0773M	UDP-N-acetylmuramate--L-alanine ligase	BCAL3462	3791793	3792896
NZ_LAUA00000000.1	21833	-1	1	21826	22929	WQ49_RS00085	BCAL3462	WP_006487111.1	GI:493533131	COG0707M	undecaprenyldiphospho-muramoylpentapeptide beta-N- acetylglucosaminyltransferase	BCAL3457	3786116	3787312	-	398	COG0206D	cell division protein FtsZ	BCAL3458	3787425	3788657	-	410	COG0849D	cell division protein FtsA	BCAL3459	3788684	3789436	-	250	COG1589M	cell division protein FtsQ	BCAL3460	3789456	3790397	-	313	COG1181M	D-alanine--D-alanine ligase	BCAL3461	3790399	3791796	-	465	COG0773M	UDP-N-acetylmuramate--L-alanine ligase
NZ_LAUA00000000.1	45769	-1	1	45783	46895	WQ49_RS00210	BCAL3440	WP_006489254.1	GI:493535300	COG0536R	GTPase ObgE	BCAL3439	3766619	3767737	-	372	COG0263E	gamma-glutamyl kinase
NZ_LAUA00000000.1	49536	-1	1	49693	51429	WQ49_RS00230	BCAL3436	WP_006489236.1	GI:493535282	COG0442J	prolyl-tRNA synthetase	BCAL3435	3762663	3763271	-	202	COG2095U	MarC family integral membrane protein
NZ_LAUA00000000.1	49559	-1	1	49693	51429	WQ49_RS00230	BCAL3436	WP_006489236.1	GI:493535282	COG0442J	prolyl-tRNA synthetase	BCAL3435	3762663	3763271	-	202	COG2095U	MarC family integral membrane protein
NZ_LAUA00000000.1	49617	-1	1	49693	51429	WQ49_RS00230	BCAL3436	WP_006489236.1	GI:493535282	COG0442J	prolyl-tRNA synthetase	BCAL3435	3762663	3763271	-	202	COG2095U	MarC family integral membrane protein
NZ_LAUA00000000.1	54176	1	-1	52790	54157	WQ49_RS00245	BCAL3433	WP_006476982.1	GI:493522901	COG0541U	signal recognition particle protein
NZ_LAUA00000000.1	68856	1	-1	68301	68774	WQ49_RS00310	BCAL3420	WP_006496751.1	GI:493542890	COG0511I	acetyl-CoA carboxylase biotin carboxyl carrier protein subunit	BCAL3421	3746507	3747874	+	455	COG0439I	acetyl-CoA carboxylase biotin carboxylase subunit	BCAL3422	3747877	3748779	+	300	COG2264J	ribosomal protein L11 methyltransferase	BCAL3423	3748825	3750222	+	465	-	hypothetical protein	BCAL3424	3750294	3750797	+	167	COG2077O	thiol peroxidase	BCAL3425	3750883	3751821	+	312	COG0524G	putative sugar kinase	BCAL3426	3751841	3752314
NZ_LAUA00000000.1	68862	1	-1	68301	68774	WQ49_RS00310	BCAL3420	WP_006496751.1	GI:493542890	COG0511I	acetyl-CoA carboxylase biotin carboxyl carrier protein subunit	BCAL3421	3746507	3747874	+	455	COG0439I	acetyl-CoA carboxylase biotin carboxylase subunit	BCAL3422	3747877	3748779	+	300	COG2264J	ribosomal protein L11 methyltransferase	BCAL3423	3748825	3750222	+	465	-	hypothetical protein	BCAL3424	3750294	3750797	+	167	COG2077O	thiol peroxidase	BCAL3425	3750883	3751821	+	312	COG0524G	putative sugar kinase	BCAL3426	3751841	3752314
NZ_LAUA00000000.1	68925	1	-1	68301	68774	WQ49_RS00310	BCAL3420	WP_006496751.1	GI:493542890	COG0511I	acetyl-CoA carboxylase biotin carboxyl carrier protein subunit	BCAL3421	3746507	3747874	+	455	COG0439I	acetyl-CoA carboxylase biotin carboxylase subunit	BCAL3422	3747877	3748779	+	300	COG2264J	ribosomal protein L11 methyltransferase	BCAL3423	3748825	3750222	+	465	-	hypothetical protein	BCAL3424	3750294	3750797	+	167	COG2077O	thiol peroxidase	BCAL3425	3750883	3751821	+	312	COG0524G	putative sugar kinase	BCAL3426	3751841	3752314
NZ_LAUA00000000.1	69105	1	-1 N/A - M	68841	69293	WQ49_RS00315	BCAL3419	WP_012492970.1	GI:501469525	COG0757E	3-dehydroquinate dehydratase	BCAL3420	3745930	3746421	+	163	COG0511I	acetyl-CoA carboxylase biotin carboxyl carrier protein subunit	BCAL3421	3746507	3747874	+	455	COG0439I	acetyl-CoA carboxylase biotin carboxylase subunit	BCAL3422	3747877	3748779	+	300	COG2264J	ribosomal protein L11 methyltransferase	BCAL3423	3748825	3750222	+	465	-	hypothetical protein	BCAL3424	3750294	3750797	+	167	COG2077O	thiol peroxidase	BCAL3425	3750883	3751821
NZ_LAUA00000000.1	120204	-1	1	120180	121451	WQ49_RS00560	BCAL3370	WP_006483406.1	GI:493529391	COG0014E	gamma-glutamyl phosphate reductase	BCAL3369	3692825	3693247	-	140	COG1981S	hypothetical protein
NZ_LAUA00000000.1	120205	-1	1	120180	121451	WQ49_RS00560	BCAL3370	WP_006483406.1	GI:493529391	COG0014E	gamma-glutamyl phosphate reductase	BCAL3369	3692825	3693247	-	140	COG1981S	hypothetical protein
NZ_LAUA00000000.1	120214	-1	1	120180	121451	WQ49_RS00560	BCAL3370	WP_006483406.1	GI:493529391	COG0014E	gamma-glutamyl phosphate reductase	BCAL3369	3692825	3693247	-	140	COG1981S	hypothetical protein
NZ_LAUA00000000.1	120215	-1	1	120180	121451	WQ49_RS00560	BCAL3370	WP_006483406.1	GI:493529391	COG0014E	gamma-glutamyl phosphate reductase	BCAL3369	3692825	3693247	-	140	COG1981S	hypothetical protein
NZ_LAUA00000000.1	120317	-1	1	120180	121451	WQ49_RS00560	BCAL3370	WP_006483406.1	GI:493529391	COG0014E	gamma-glutamyl phosphate reductase	BCAL3369	3692825	3693247	-	140	COG1981S	hypothetical protein
NZ_LAUA00000000.1	120489	-1	1 N/A - M	120180	121451	WQ49_RS00560	BCAL3370	WP_006483406.1	GI:493529391	COG0014E	gamma-glutamyl phosphate reductase	BCAL3369	3692825	3693247	-	140	COG1981S	hypothetical protein
NZ_LAUA00000000.1	120505	-1	1 N/A - M	120180	121451	WQ49_RS00560	BCAL3370	WP_006483406.1	GI:493529391	COG0014E	gamma-glutamyl phosphate reductase	BCAL3369	3692825	3693247	-	140	COG1981S	hypothetical protein
NZ_LAUA00000000.1	120520	-1	1 N/A - M	120180	121451	WQ49_RS00560	BCAL3370	WP_006483406.1	GI:493529391	COG0014E	gamma-glutamyl phosphate reductase	BCAL3369	3692825	3693247	-	140	COG1981S	hypothetical protein
NZ_LAUA00000000.1	120521	-1	1 N/A - M	120180	121451	WQ49_RS00560	BCAL3370	WP_006483406.1	GI:493529391	COG0014E	gamma-glutamyl phosphate reductase	BCAL3369	3692825	3693247	-	140	COG1981S	hypothetical protein
NZ_LAUA00000000.1	120568	-1	1 N/A - M	120180	121451	WQ49_RS00560	BCAL3370	WP_006483406.1	GI:493529391	COG0014E	gamma-glutamyl phosphate reductase	BCAL3369	3692825	3693247	-	140	COG1981S	hypothetical protein
NZ_LAUA00000000.1	120569	-1	1 N/A - M	120180	121451	WQ49_RS00560	BCAL3370	WP_006483406.1	GI:493529391	COG0014E	gamma-glutamyl phosphate reductase	BCAL3369	3692825	3693247	-	140	COG1981S	hypothetical protein
NZ_LAUA00000000.1	120592	-1	1 N/A - M	120180	121451	WQ49_RS00560	BCAL3370	WP_006483406.1	GI:493529391	COG0014E	gamma-glutamyl phosphate reductase	BCAL3369	3692825	3693247	-	140	COG1981S	hypothetical protein
NZ_LAUA00000000.1	120601	-1	1 N/A - M	120180	121451	WQ49_RS00560	BCAL3370	WP_006483406.1	GI:493529391	COG0014E	gamma-glutamyl phosphate reductase	BCAL3369	3692825	3693247	-	140	COG1981S	hypothetical protein
NZ_LAUA00000000.1	120638	-1	1 N/A - M	120180	121451	WQ49_RS00560	BCAL3370	WP_006483406.1	GI:493529391	COG0014E	gamma-glutamyl phosphate reductase	BCAL3369	3692825	3693247	-	140	COG1981S	hypothetical protein
NZ_LAUA00000000.1	120639	-1	1 N/A - M	120180	121451	WQ49_RS00560	BCAL3370	WP_006483406.1	GI:493529391	COG0014E	gamma-glutamyl phosphate reductase	BCAL3369	3692825	3693247	-	140	COG1981S	hypothetical protein
NZ_LAUA00000000.1	120698	-1	1 N/A - M	120180	121451	WQ49_RS00560	BCAL3370	WP_006483406.1	GI:493529391	COG0014E	gamma-glutamyl phosphate reductase	BCAL3369	3692825	3693247	-	140	COG1981S	hypothetical protein
NZ_LAUA00000000.1	120864	-1	1 N/A - M	120180	121451	WQ49_RS00560	BCAL3370	WP_006483406.1	GI:493529391	COG0014E	gamma-glutamyl phosphate reductase	BCAL3369	3692825	3693247	-	140	COG1981S	hypothetical protein
NZ_LAUA00000000.1	120993	-1	1 N/A - M	120180	121451	WQ49_RS00560	BCAL3370	WP_006483406.1	GI:493529391	COG0014E	gamma-glutamyl phosphate reductase	BCAL3369	3692825	3693247	-	140	COG1981S	hypothetical protein
NZ_LAUA00000000.1	120994	-1	1 N/A - M	120180	121451	WQ49_RS00560	BCAL3370	WP_006483406.1	GI:493529391	COG0014E	gamma-glutamyl phosphate reductase	BCAL3369	3692825	3693247	-	140	COG1981S	hypothetical protein
NZ_LAUA00000000.1	121001	-1	1 N/A - M	120180	121451	WQ49_RS00560	BCAL3370	WP_006483406.1	GI:493529391	COG0014E	gamma-glutamyl phosphate reductase	BCAL3369	3692825	3693247	-	140	COG1981S	hypothetical protein
NZ_LAUA00000000.1	121081	-1	1 N/A - M	120180	121451	WQ49_RS00560	BCAL3370	WP_006483406.1	GI:493529391	COG0014E	gamma-glutamyl phosphate reductase	BCAL3369	3692825	3693247	-	140	COG1981S	hypothetical protein
NZ_LAUA00000000.1	121082	-1	1 N/A - M	120180	121451	WQ49_RS00560	BCAL3370	WP_006483406.1	GI:493529391	COG0014E	gamma-glutamyl phosphate reductase	BCAL3369	3692825	3693247	-	140	COG1981S	hypothetical protein
NZ_LAUA00000000.1	121096	-1	1 N/A - M	120180	121451	WQ49_RS00560	BCAL3370	WP_006483406.1	GI:493529391	COG0014E	gamma-glutamyl phosphate reductase	BCAL3369	3692825	3693247	-	140	COG1981S	hypothetical protein
NZ_LAUA00000000.1	121129	-1	1 N/A - M	120180	121451	WQ49_RS00560	BCAL3370	WP_006483406.1	GI:493529391	COG0014E	gamma-glutamyl phosphate reductase	BCAL3369	3692825	3693247	-	140	COG1981S	hypothetical protein
NZ_LAUA00000000.1	121145	-1	1 N/A - M	120180	121451	WQ49_RS00560	BCAL3370	WP_006483406.1	GI:493529391	COG0014E	gamma-glutamyl phosphate reductase	BCAL3369	3692825	3693247	-	140	COG1981S	hypothetical protein
NZ_LAUA00000000.1	121164	-1	1 N/A - M	120180	121451	WQ49_RS00560	BCAL3370	WP_006483406.1	GI:493529391	COG0014E	gamma-glutamyl phosphate reductase	BCAL3369	3692825	3693247	-	140	COG1981S	hypothetical protein
NZ_LAUA00000000.1	121231	-1	1	121481	121897	WQ49_RS00565	BCAL3369	WP_006496720.1	GI:493542859	COG1981S	hypothetical protein
NZ_LAUA00000000.1	121256	-1	1	121481	121897	WQ49_RS00565	BCAL3369	WP_006496720.1	GI:493542859	COG1981S	hypothetical protein
NZ_LAUA00000000.1	121309	-1	1	121481	121897	WQ49_RS00565	BCAL3369	WP_006496720.1	GI:493542859	COG1981S	hypothetical protein
NZ_LAUA00000000.1	131637	1	-1	130233	131621	WQ49_RS00605	BCAL3361	WP_006483408.1	GI:493529393	COG0015F	adenylosuccinate lyase
NZ_LAUA00000000.1	143604	1	-1	137877	143159	WQ49_RS00640	BCAL3353	WP_012492959.1	GI:501469514	COG3468MU	putative outer membrane autotransporter
NZ_LAUA00000000.1	144835	-1	1	144895	145959	WQ49_RS00650	BCAL3351	WP_006492342.1	GI:493538446	COG0418F	dihydroorotase	BCAL3350	3667878	3668768	-	296	-	hypothetical protein
NZ_LAUA00000000.1	160679	1	-1 N/A - M	160598	160831	WQ49_RS00735	BCAL3335	WP_006476892.1	GI:493522809	COG2901KL	DNA-binding protein Fis	BCAL3336	3654171	3655736	+	521	COG0138F	bifunctional phosphoribosylaminoimidazolecarboxamide formyltransferase/IMP cyclohydrolase
NZ_LAUA00000000.1	163171	1	-1	162024	163211	WQ49_RS00745	BCAL3333	WP_006483428.1	GI:493529413	COG0654HC	hypothetical protein
NZ_LAUA00000000.1	163172	1	-1	162024	163211	WQ49_RS00745	BCAL3333	WP_006483428.1	GI:493529413	COG0654HC	hypothetical protein
NZ_LAUA00000000.1	163734	1	-1 N/A - M	163249	164634	WQ49_RS00750	BCAL3332	WP_006483436.1	GI:493529421	COG0006E	aminopeptidase P	BCAL3333	3651513	3652700	+	395	COG0654HC	hypothetical protein
NZ_LAUA00000000.1	164039	1	-1 N/A - M	163249	164634	WQ49_RS00750	BCAL3332	WP_006483436.1	GI:493529421	COG0006E	aminopeptidase P	BCAL3333	3651513	3652700	+	395	COG0654HC	hypothetical protein
NZ_LAUA00000000.1	164317	1	-1 N/A - M	163249	164634	WQ49_RS00750	BCAL3332	WP_006483436.1	GI:493529421	COG0006E	aminopeptidase P	BCAL3333	3651513	3652700	+	395	COG0654HC	hypothetical protein
NZ_LAUA00000000.1	168609	1	-1 N/A - M	168447	168956	WQ49_RS00770	BCAL3328	WP_006493325.1	GI:493539438	COG1051F	putative hydrolase	BCAL3329	3646274	3647449	+	391	COG0482J	tRNA-specific 2-thiouridylase MnmA	BCAL3330	3647535	3649187	+	550	COG0069E	putative glutamate synthase
NZ_LAUA00000000.1	192385	1	-1	190370	192391	WQ49_RS00880	BCAL3306	WP_006482461.1	GI:493528440	COG0342U	preprotein translocase subunit SecD	BCAL3307	3624373	3625323	+	316	COG0341U	preprotein translocase subunit SecF
NZ_LAUA00000000.1	227665	1	-1	226759	227661	WQ49_RS01005	BCAL3276	WP_006492558.1	GI:493538663	COG0061G	NAD(+)/NADH kinase family protein	BCAL3277	3585450	3587099	+	549	COG0497L	putative RecN DNA repair protein
NZ_LAUA00000000.1	227668	1	-1	226759	227661	WQ49_RS01005	BCAL3276	WP_006492558.1	GI:493538663	COG0061G	NAD(+)/NADH kinase family protein	BCAL3277	3585450	3587099	+	549	COG0497L	putative RecN DNA repair protein
NZ_LAUA00000000.1	228938	-1	1	228971	230035	WQ49_RS01015	BCAL3274	WP_006484983.1	GI:493530977	COG0276H	ferrochelatase	BCAL3273	3581744	3582151	-	135	COG1188J	putative heat shock protein
NZ_LAUA00000000.1	238539	1	-1 N/A - M	238317	239003	WQ49_RS01055	BCAL3266	WP_006484932.1	GI:493530926	COG1428F	putative deoxyguanosine kinase/deoxyadenosine kinase	BCAL3267	3573916	3574731	+	271	COG0413H	3-methyl-2-oxobutanoate hydroxymethyltransferase
NZ_LAUA00000000.1	238540	1	-1 N/A - M	238317	239003	WQ49_RS01055	BCAL3266	WP_006484932.1	GI:493530926	COG1428F	putative deoxyguanosine kinase/deoxyadenosine kinase	BCAL3267	3573916	3574731	+	271	COG0413H	3-methyl-2-oxobutanoate hydroxymethyltransferase
NZ_LAUA00000000.1	238628	1	-1 N/A - M	238317	239003	WQ49_RS01055	BCAL3266	WP_006484932.1	GI:493530926	COG1428F	putative deoxyguanosine kinase/deoxyadenosine kinase	BCAL3267	3573916	3574731	+	271	COG0413H	3-methyl-2-oxobutanoate hydroxymethyltransferase
NZ_LAUA00000000.1	238669	1	-1 N/A - M	238317	239003	WQ49_RS01055	BCAL3266	WP_006484932.1	GI:493530926	COG1428F	putative deoxyguanosine kinase/deoxyadenosine kinase	BCAL3267	3573916	3574731	+	271	COG0413H	3-methyl-2-oxobutanoate hydroxymethyltransferase
NZ_LAUA00000000.1	238842	1	-1 N/A - M	238317	239003	WQ49_RS01055	BCAL3266	WP_006484932.1	GI:493530926	COG1428F	putative deoxyguanosine kinase/deoxyadenosine kinase	BCAL3267	3573916	3574731	+	271	COG0413H	3-methyl-2-oxobutanoate hydroxymethyltransferase
NZ_LAUA00000000.1	238966	1	-1	238317	239003	WQ49_RS01055	BCAL3266	WP_006484932.1	GI:493530926	COG1428F	putative deoxyguanosine kinase/deoxyadenosine kinase	BCAL3267	3573916	3574731	+	271	COG0413H	3-methyl-2-oxobutanoate hydroxymethyltransferase
NZ_LAUA00000000.1	238977	1	-1	238317	239003	WQ49_RS01055	BCAL3266	WP_006484932.1	GI:493530926	COG1428F	putative deoxyguanosine kinase/deoxyadenosine kinase	BCAL3267	3573916	3574731	+	271	COG0413H	3-methyl-2-oxobutanoate hydroxymethyltransferase
NZ_LAUA00000000.1	238982	1	-1	238317	239003	WQ49_RS01055	BCAL3266	WP_006484932.1	GI:493530926	COG1428F	putative deoxyguanosine kinase/deoxyadenosine kinase	BCAL3267	3573916	3574731	+	271	COG0413H	3-methyl-2-oxobutanoate hydroxymethyltransferase
NZ_LAUA00000000.1	239083	1	-1	238317	239003	WQ49_RS01055	BCAL3266	WP_006484932.1	GI:493530926	COG1428F	putative deoxyguanosine kinase/deoxyadenosine kinase	BCAL3267	3573916	3574731	+	271	COG0413H	3-methyl-2-oxobutanoate hydroxymethyltransferase
NZ_LAUA00000000.1	239536	1	-1	239000	239542	WQ49_RS01060	BCAL3265	WP_006476832.1	GI:493522746	COG0801H	putative 2-amino-4-hydroxy-6-hydroxymethyldihydropteridine pyrophosphokinase	BCAL3266	3573186	3573872	+	228	COG1428F	putative deoxyguanosine kinase/deoxyadenosine kinase	BCAL3267	3573916	3574731	+	271	COG0413H	3-methyl-2-oxobutanoate hydroxymethyltransferase
NZ_LAUA00000000.1	250129	-1	1	250174	250698	WQ49_RS01115	BCAL3254	WP_012492942.1	GI:501469497	COG2963L	putative transcriptional regulator protein
NZ_LAUA00000000.1	283198	1	N/A
NZ_LAUA00000000.1	380750	-1	1 N/A - M	380465	381043	WQ49_RS01675	BCAL3142	WP_006491354.1	GI:493537431	COG1678K	hypothetical protein	BCAL3137	3428470	3429327	-	285	COG0204I	putative 1-acyl-SN-glycerol-3-phosphate acyltransferase	BCAL3138	3429347	3430624	-	425	COG0044F	dihydroorotase	BCAL3139	3430686	3431717	-	343	COG0540F	aspartate carbamoyltransferase catalytic subunit	BCAL3140	3431791	3432315	-	174	COG2065F	bifunctional pyrimidine regulatory protein PyrR uracil phosphoribosyltransferase	BCAL3141	3432302	3432751	-	149	COG0816L	Holliday junction resolvase-like protein
NZ_LAUA00000000.1	412630	-1	1 N/A - M	412096	412980	WQ49_RS01820	BCAL3111	WP_006485119.1	GI:493531116	-	hypothetical protein	BCAL3110	3398496	3399857	-	453	COG1519M	3-deoxy-D-manno-octulosonic-acid transferase
NZ_LAUA00000000.1	465483	1	-1	464899	465414	WQ49_RS02125	BCAL3054	WP_006476661.1	GI:493522573	COG0054H	6,7-dimethyl-8-ribityllumazine synthase	BCAL3055	3347973	3348410	+	145	COG0781K	transcription antitermination protein NusB
NZ_LAUA00000000.1	465514	1	-1	464899	465414	WQ49_RS02125	BCAL3054	WP_006476661.1	GI:493522573	COG0054H	6,7-dimethyl-8-ribityllumazine synthase	BCAL3055	3347973	3348410	+	145	COG0781K	transcription antitermination protein NusB
NZ_LAUA00000000.1	465558	1	-1	464899	465414	WQ49_RS02125	BCAL3054	WP_006476661.1	GI:493522573	COG0054H	6,7-dimethyl-8-ribityllumazine synthase	BCAL3055	3347973	3348410	+	145	COG0781K	transcription antitermination protein NusB
NZ_LAUA00000000.1	465606	1	-1	464899	465414	WQ49_RS02125	BCAL3054	WP_006476661.1	GI:493522573	COG0054H	6,7-dimethyl-8-ribityllumazine synthase	BCAL3055	3347973	3348410	+	145	COG0781K	transcription antitermination protein NusB
NZ_LAUA00000000.1	465770	1	-1 N/A - M	465468	466610	WQ49_RS02130	BCAL3053	WP_006484241.1	GI:493530229	COG0108H	bifunctional 3,4-dihydroxy-2-butanone 4-phosphate synthase/GTP cyclohydrolase II-like protein	BCAL3054	3347461	3347976	+	171	COG0054H	6,7-dimethyl-8-ribityllumazine synthase	BCAL3055	3347973	3348410	+	145	COG0781K	transcription antitermination protein NusB
NZ_LAUA00000000.1	465792	1	-1 N/A - M	465468	466610	WQ49_RS02130	BCAL3053	WP_006484241.1	GI:493530229	COG0108H	bifunctional 3,4-dihydroxy-2-butanone 4-phosphate synthase/GTP cyclohydrolase II-like protein	BCAL3054	3347461	3347976	+	171	COG0054H	6,7-dimethyl-8-ribityllumazine synthase	BCAL3055	3347973	3348410	+	145	COG0781K	transcription antitermination protein NusB
NZ_LAUA00000000.1	469384	1	-1	468245	469366	WQ49_RS02145	BCAL3050	WP_006484247.1	GI:493530235	COG0117H	multifunctional diaminohydroxyphosphoribosylaminopyrimidine deaminase/5-amino-6-(5-phosphoribosylamino)uracil reductase	BCAL3051	3344645	3345274	+	209	COG0307H	riboflavin synthase subunit alpha
NZ_LAUA00000000.1	470675	1	-1	469382	470665	WQ49_RS02150	BCAL3049	WP_006484243.1	GI:493530231	COG0001H	glutamate-1-semialdehyde aminotransferase	BCAL3050	3343509	3344630	+	373	COG0117H	multifunctional diaminohydroxyphosphoribosylaminopyrimidine deaminase/5-amino-6-(5-phosphoribosylamino)uracil reductase	BCAL3051	3344645	3345274	+	209	COG0307H	riboflavin synthase subunit alpha
NZ_LAUA00000000.1	473478	-1	1	473388	474224	WQ49_RS02170	BCAL3045	WP_006482061.1	GI:493528032	COG2801L	putative transposase
NZ_LAUA00000000.1	485911	1	-1	484887	485849	WQ49_RS02220	BCAL3035	WP_006491171.1	GI:493537243	COG0492O	thioredoxin reductase
NZ_LAUA00000000.1	507553	-1	1	507620	508543	WQ49_RS02345	BCAL3013	WP_006486665.1	GI:493532685	COG1561S	hypothetical protein	BCAL3012	3303641	3304324	-	227	COG0194F	guanylate kinase
NZ_LAUA00000000.1	507648	-1	1	507620	508543	WQ49_RS02345	BCAL3013	WP_006486665.1	GI:493532685	COG1561S	hypothetical protein	BCAL3012	3303641	3304324	-	227	COG0194F	guanylate kinase
NZ_LAUA00000000.1	507724	-1	1	507620	508543	WQ49_RS02345	BCAL3013	WP_006486665.1	GI:493532685	COG1561S	hypothetical protein	BCAL3012	3303641	3304324	-	227	COG0194F	guanylate kinase
NZ_LAUA00000000.1	507739	-1	1	507620	508543	WQ49_RS02345	BCAL3013	WP_006486665.1	GI:493532685	COG1561S	hypothetical protein	BCAL3012	3303641	3304324	-	227	COG0194F	guanylate kinase
NZ_LAUA00000000.1	507784	-1	1	507620	508543	WQ49_RS02345	BCAL3013	WP_006486665.1	GI:493532685	COG1561S	hypothetical protein	BCAL3012	3303641	3304324	-	227	COG0194F	guanylate kinase
NZ_LAUA00000000.1	507829	-1	1 N/A - M	507620	508543	WQ49_RS02345	BCAL3013	WP_006486665.1	GI:493532685	COG1561S	hypothetical protein	BCAL3012	3303641	3304324	-	227	COG0194F	guanylate kinase
NZ_LAUA00000000.1	508152	-1	1 N/A - M	507620	508543	WQ49_RS02345	BCAL3013	WP_006486665.1	GI:493532685	COG1561S	hypothetical protein	BCAL3012	3303641	3304324	-	227	COG0194F	guanylate kinase
NZ_LAUA00000000.1	508171	-1	1 N/A - M	507620	508543	WQ49_RS02345	BCAL3013	WP_006486665.1	GI:493532685	COG1561S	hypothetical protein	BCAL3012	3303641	3304324	-	227	COG0194F	guanylate kinase
NZ_LAUA00000000.1	508196	-1	1 N/A - M	507620	508543	WQ49_RS02345	BCAL3013	WP_006486665.1	GI:493532685	COG1561S	hypothetical protein	BCAL3012	3303641	3304324	-	227	COG0194F	guanylate kinase
NZ_LAUA00000000.1	508214	-1	1 N/A - M	507620	508543	WQ49_RS02345	BCAL3013	WP_006486665.1	GI:493532685	COG1561S	hypothetical protein	BCAL3012	3303641	3304324	-	227	COG0194F	guanylate kinase
NZ_LAUA00000000.1	508224	-1	1 N/A - M	507620	508543	WQ49_RS02345	BCAL3013	WP_006486665.1	GI:493532685	COG1561S	hypothetical protein	BCAL3012	3303641	3304324	-	227	COG0194F	guanylate kinase
NZ_LAUA00000000.1	508260	-1	1 N/A - M	507620	508543	WQ49_RS02345	BCAL3013	WP_006486665.1	GI:493532685	COG1561S	hypothetical protein	BCAL3012	3303641	3304324	-	227	COG0194F	guanylate kinase
NZ_LAUA00000000.1	508361	-1	1	508551	509234	WQ49_RS02350	BCAL3012	WP_006486663.1	GI:493532683	COG0194F	guanylate kinase
NZ_LAUA00000000.1	508459	-1	1	508551	509234	WQ49_RS02350	BCAL3012	WP_006486663.1	GI:493532683	COG0194F	guanylate kinase
NZ_LAUA00000000.1	508460	-1	1	508551	509234	WQ49_RS02350	BCAL3012	WP_006486663.1	GI:493532683	COG0194F	guanylate kinase
NZ_LAUA00000000.1	589153	-1	1	589499	590056	WQ49_RS02735	BCAM1414	WP_006485654.1	GI:493531659	-	hypothetical protein
NZ_LAUA00000000.1	1113030	-1	N/A
NZ_LAUA00000000.1	1116249	1	-1	1115548	1116249	WQ49_RS05100	BCAM1881	WP_012493414.1	GI:501469969	-	hypothetical protein
NZ_LAUA00000000.1	1117276	1	-1 N/A - M	1116996	1117898	WQ49_RS05110	BCAM1883	WP_006483937.1	GI:493529922	COG1801S	hypothetical protein
NZ_LAUA00000000.1	1117499	-1	N/A
NZ_LAUA00000000.1	1139274	-1	1	1139338	1140513	WQ49_RS05215	BCAM1909	WP_012493434.1	GI:501469989	-	hypothetical protein	BCAM1910	2123034	2123459	+	141	-	hypothetical protein
NZ_LAUA00000000.1	1399069	-1	N/A
NZ_LAUA00000000.1	1924451	-1	1 N/A - M	1923968	1924756	WQ49_RS08550	BCAS0676	WP_012493809.1	GI:501470364	-	hypothetical protein	BCAS0674	742337	743050	-	237	-	hypothetical protein	BCAS0675	743063	743749	-	228	-	hypothetical protein
NZ_LAUA00000000.1	1944780	1	N/A
NZ_LAUA00000000.1	2294196	1	N/A
NZ_LAUA00000000.1	2308302	1	-1	2306586	2307578	WQ49_RS10135	BCAS0225	WP_006482230.1	GI:493528208	COG0583K	LysR family regulatory protein
NZ_LAUA00000000.1	2519337	1	-1	2518590	2519390	WQ49_RS11140	BCAS0033	WP_046666880.1	GI:817704543	COG2801L	putative transposase
NZ_LAUA00000000.1	2634374	1	-1	2633229	2634407	WQ49_RS11590	BCAL0388	WP_006494124.1	GI:493540247	COG0654HC	ubiquinone biosynthesis hydroxylase family protein	BCAL0389	423017	423745	+	242	COG1651O	thiol:disulfide interchange protein DsbC	BCAL0390	423851	425650	+	599	COG3975R	family M61 metalopeptidase
NZ_LAUA00000000.1	2634383	1	-1	2633229	2634407	WQ49_RS11590	BCAL0388	WP_006494124.1	GI:493540247	COG0654HC	ubiquinone biosynthesis hydroxylase family protein	BCAL0389	423017	423745	+	242	COG1651O	thiol:disulfide interchange protein DsbC	BCAL0390	423851	425650	+	599	COG3975R	family M61 metalopeptidase
NZ_LAUA00000000.1	2648539	-1	1	2648557	2649855	WQ49_RS11660	BCAL0375	WP_006482047.1	GI:493528018	COG0373H	glutamyl-tRNA reductase	BCAL0371	403275	403871	-	198	COG0163H	3-octaprenyl-4-hydroxybenzoate carboxy-lyase	BCAL0372	403896	404207	-	103	COG0278O	putative glutaredoxin	BCAL0373	404275	405117	-	280	COG2890J	protein methyltransferase HemK	BCAL0374	405125	406207	-	360	COG0216J	peptide chain release factor 1
NZ_LAUA00000000.1	2697108	1	-1	2696425	2697036	WQ49_RS11880	BCAL0331	WP_006400565.1	GI:493445191	COG0625O	putative stringent starvation protein A	BCAL0332	359799	360323	+	174	COG2969R	ClpXP protease specificity-enhancing factor
NZ_LAUA00000000.1	2697140	1	-1	2696425	2697036	WQ49_RS11880	BCAL0331	WP_006400565.1	GI:493445191	COG0625O	putative stringent starvation protein A	BCAL0332	359799	360323	+	174	COG2969R	ClpXP protease specificity-enhancing factor
NZ_LAUA00000000.1	2697247	1	-1	2696425	2697036	WQ49_RS11880	BCAL0331	WP_006400565.1	GI:493445191	COG0625O	putative stringent starvation protein A	BCAL0332	359799	360323	+	174	COG2969R	ClpXP protease specificity-enhancing factor
NZ_LAUA00000000.1	2697418	1	-1 N/A - M	2697131	2697889	WQ49_RS11885	BCAL0330	WP_006477108.1	GI:493523029	COG2857C	cytochrome c1
NZ_LAUA00000000.1	2697504	1	-1 N/A - M	2697131	2697889	WQ49_RS11885	BCAL0330	WP_006477108.1	GI:493523029	COG2857C	cytochrome c1
NZ_LAUA00000000.1	2697532	1	-1 N/A - M	2697131	2697889	WQ49_RS11885	BCAL0330	WP_006477108.1	GI:493523029	COG2857C	cytochrome c1
NZ_LAUA00000000.1	2697654	1	-1 N/A - M	2697131	2697889	WQ49_RS11885	BCAL0330	WP_006477108.1	GI:493523029	COG2857C	cytochrome c1
NZ_LAUA00000000.1	2697694	1	-1 N/A - M	2697131	2697889	WQ49_RS11885	BCAL0330	WP_006477108.1	GI:493523029	COG2857C	cytochrome c1
NZ_LAUA00000000.1	2748564	1	-1	2747982	2748536	WQ49_RS12140	BCAL0279	WP_012492299.1	GI:501468854	COG0703E	shikimate kinase	BCAL0280	308172	309251	+	359	COG0337E	3-dehydroquinate synthase	BCAL0281	309350	310501	+	383	COG0232F	deoxyguanosinetriphosphate triphosphohydrolase-like protein
NZ_LAUA00000000.1	2755678	-1	1	2755682	2755957	WQ49_RS12175	BCAL0272	WP_006491729.1	GI:493537825	-	putative lipoprotein
NZ_LAUA00000000.1	2824133	1	N/A	Insertion location of the transposon sequence in CGftsZ for detection of this mutant by Tn-Seq
NZ_LAUA00000000.1	2908768	-1	1	2908840	2909109	WQ49_RS12995	BCAL0031	WP_006482730.1	GI:493528713	COG0636C	F0F1 ATP synthase subunit C
NZ_LAUA00000000.1	2914349	-1	1	2914364	2914789	WQ49_RS13025	BCAL0037	WP_006482705.1	GI:493528687	COG0355C	F0F1 ATP synthase subunit epsilon
NZ_LAUA00000000.1	2918498	-1	1	2918463	2919590	WQ49_RS13040	BCAL0040	WP_043033135.1	GI:758872183	COG0407H	uroporphyrinogen decarboxylase
NZ_LAUA00000000.1	2928586	-1	N/A
NZ_LAUA00000000.1	3072749	-1	N/A
NZ_LAUA00000000.1	3073545	-1	N/A
NZ_LAUA00000000.1	3719070	1	-1	3717718	3719019	WQ49_RS16605	BCAM0972	WP_006487713.1	GI:493533733	COG0372C	type II citrate synthase
NZ_LAUA00000000.1	3722648	1	-1	3722238	3722654	WQ49_RS16630	BCAM0967	WP_012493208.1	GI:501469763	COG2009C	putative succinate dehydrogenase cytochrome b556 subunit	BCAM0968	1073192	1073560	+	122	COG2142C	putative succinate dehydrogenase hydrophobic membrane anchor protein	BCAM0969	1073564	1075339	+	591	COG1053C	succinate dehydrogenase flavoprotein subunit	BCAM0970	1075361	1076062	+	233	COG0479C	succinate dehydrogenase iron-sulfur subunit	BCAM0971	1076070	1076339	+	89	-	hypothetical protein	BCAM0972	1076406	1077707	+	433	COG0372C	type II citrate synthase
NZ_LAUA00000000.1	3788082	1	-1	3786119	3787996	WQ49_RS16895	BCAM0917	WP_012493193.1	GI:501469748	COG0358L	DNA primase
NZ_LAUA00000000.1	3794366	1	-1	3792471	3794375	WQ49_RS16925	BCAM0911	WP_006486458.1	GI:493532477	COG1154HI	1-deoxy-D-xylulose-5-phosphate synthase
NZ_LAUA00000000.1	3794412	1	-1	3792471	3794375	WQ49_RS16925	BCAM0911	WP_006486458.1	GI:493532477	COG1154HI	1-deoxy-D-xylulose-5-phosphate synthase
NZ_LAUA00000000.1	3794422	1	-1	3792471	3794375	WQ49_RS16925	BCAM0911	WP_006486458.1	GI:493532477	COG1154HI	1-deoxy-D-xylulose-5-phosphate synthase
NZ_LAUA00000000.1	3794424	1	-1	3792471	3794375	WQ49_RS16925	BCAM0911	WP_006486458.1	GI:493532477	COG1154HI	1-deoxy-D-xylulose-5-phosphate synthase
NZ_LAUA00000000.1	3794693	1	-1 N/A - M	3794457	3795341	WQ49_RS16930	BCAM0910	WP_006486453.1	GI:493532472	COG0142H	putative geranyltranstransferase	BCAM0911	1001050	1002954	+	634	COG1154HI	1-deoxy-D-xylulose-5-phosphate synthase
NZ_LAUA00000000.1	3794715	1	-1 N/A - M	3794457	3795341	WQ49_RS16930	BCAM0910	WP_006486453.1	GI:493532472	COG0142H	putative geranyltranstransferase	BCAM0911	1001050	1002954	+	634	COG1154HI	1-deoxy-D-xylulose-5-phosphate synthase
NZ_LAUA00000000.1	3795027	1	-1 N/A - M	3794457	3795341	WQ49_RS16930	BCAM0910	WP_006486453.1	GI:493532472	COG0142H	putative geranyltranstransferase	BCAM0911	1001050	1002954	+	634	COG1154HI	1-deoxy-D-xylulose-5-phosphate synthase
NZ_LAUA00000000.1	3795117	1	-1 N/A - M	3794457	3795341	WQ49_RS16930	BCAM0910	WP_006486453.1	GI:493532472	COG0142H	putative geranyltranstransferase	BCAM0911	1001050	1002954	+	634	COG1154HI	1-deoxy-D-xylulose-5-phosphate synthase
NZ_LAUA00000000.1	3795215	1	-1	3794457	3795341	WQ49_RS16930	BCAM0910	WP_006486453.1	GI:493532472	COG0142H	putative geranyltranstransferase	BCAM0911	1001050	1002954	+	634	COG1154HI	1-deoxy-D-xylulose-5-phosphate synthase
NZ_LAUA00000000.1	3795315	1	-1	3794457	3795341	WQ49_RS16930	BCAM0910	WP_006486453.1	GI:493532472	COG0142H	putative geranyltranstransferase	BCAM0911	1001050	1002954	+	634	COG1154HI	1-deoxy-D-xylulose-5-phosphate synthase
NZ_LAUA00000000.1	3795320	1	-1	3794457	3795341	WQ49_RS16930	BCAM0910	WP_006486453.1	GI:493532472	COG0142H	putative geranyltranstransferase	BCAM0911	1001050	1002954	+	634	COG1154HI	1-deoxy-D-xylulose-5-phosphate synthase
NZ_LAUA00000000.1	3795431	1	-1 N/A - M	3795338	3795631	WQ49_RS16935	BCAM0909	WP_006479428.1	GI:493525381	COG1722L	exodeoxyribonuclease VII small subunit	BCAM0910	1000084	1000968	+	294	COG0142H	putative geranyltranstransferase	BCAM0911	1001050	1002954	+	634	COG1154HI	1-deoxy-D-xylulose-5-phosphate synthase
NZ_LAUA00000000.1	3795536	1	-1 N/A - M	3795338	3795631	WQ49_RS16935	BCAM0909	WP_006479428.1	GI:493525381	COG1722L	exodeoxyribonuclease VII small subunit	BCAM0910	1000084	1000968	+	294	COG0142H	putative geranyltranstransferase	BCAM0911	1001050	1002954	+	634	COG1154HI	1-deoxy-D-xylulose-5-phosphate synthase
NZ_LAUA00000000.1	3795631	1	-1	3795338	3795631	WQ49_RS16935	BCAM0909	WP_006479428.1	GI:493525381	COG1722L	exodeoxyribonuclease VII small subunit	BCAM0910	1000084	1000968	+	294	COG0142H	putative geranyltranstransferase	BCAM0911	1001050	1002954	+	634	COG1154HI	1-deoxy-D-xylulose-5-phosphate synthase
NZ_LAUA00000000.1	4125904	-1	N/A
NZ_LAUA00000000.1	4912894	1	-1	4911746	4912687	WQ49_RS21970	BCAM2738	WP_006485062.1	GI:493531057	COG0761IM	4-hydroxy-3-methylbut-2-enyl diphosphate reductase	BCAM2739	3100620	3101780	+	386	COG0535R	MoaA/NifB/PqqE family protein
NZ_LAUA00000000.1	5025569	-1	1	5025479	5026315	WQ49_RS22480	BCAS0033	WP_006482061.1	GI:493528032	COG2801L	putative transposase
NZ_LAUA00000000.1	5203010	1	-1	5200377	5202851	WQ49_RS23250	BCAL0421	WP_006490993.1	GI:493537060	COG0187L	DNA gyrase subunit B
NZ_LAUA00000000.1	5204176	1	-1	5203043	5204149	WQ49_RS23255	BCAL0422	WP_006493926.1	GI:493540046	COG0592L	DNA polymerase III subunit beta
NZ_LAUA00000000.1	5204211	1	-1	5203043	5204149	WQ49_RS23255	BCAL0422	WP_006493926.1	GI:493540046	COG0592L	DNA polymerase III subunit beta
NZ_LAUA00000000.1	5207230	-1	1	5207281	5208939	WQ49_RS23280	BCAL0426	WP_006489931.1	GI:493535980	COG0706U	putative inner membrane protein translocase component YidC
NZ_LAUA00000000.1	5207243	-1	1	5207281	5208939	WQ49_RS23280	BCAL0426	WP_006489931.1	GI:493535980	COG0706U	putative inner membrane protein translocase component YidC
NZ_LAUA00000000.1	5249446	1	-1	5246845	5249442	WQ49_RS23460	BCAL0462	WP_020979454.1	GI:537731047	COG0550L	DNA topoisomerase III
NZ_LAUA00000000.1	5259359	-1	1	5259404	5260105	WQ49_RS23510	BCAL0472	WP_006495385.1	GI:493541513	COG2204T	two-component regulatory system, response regulator protein
NZ_LAUA00000000.1	5259398	-1	1	5259404	5260105	WQ49_RS23510	BCAL0472	WP_006495385.1	GI:493541513	COG2204T	two-component regulatory system, response regulator protein
NZ_LAUA00000000.1	5259408	-1	1	5259404	5260105	WQ49_RS23510	BCAL0472	WP_006495385.1	GI:493541513	COG2204T	two-component regulatory system, response regulator protein
NZ_LAUA00000000.1	5297689	-1	1	5297808	5298995	WQ49_RS23700	BCAL0509	WP_006482984.1	GI:493528967	COG0192H	S-adenosylmethionine synthetase
NZ_LAUA00000000.1	5326583	1	-1	5325784	5326554	WQ49_RS23835	BCAL0536	WP_006482027.1	GI:493527997	COG1018C	ferredoxin--NADP reductase
NZ_LAUA00000000.1	5326584	1	-1	5325784	5326554	WQ49_RS23835	BCAL0536	WP_006482027.1	GI:493527997	COG1018C	ferredoxin--NADP reductase
NZ_LAUA00000000.1	5490396	-1	1	5490679	5491164	WQ49_RS24600	BCAL0691	WP_006482095.1	GI:493528067	COG2870M	putative cytidylyltransferase
NZ_LAUA00000000.1	5610798	1	-1	5610233	5610853	WQ49_RS25155	BCAL0803	WP_020979425.1	GI:537730782	COG3017M	outer membrane lipoprotein LolB
NZ_LAUA00000000.1	5610963	1	-1	5610233	5610853	WQ49_RS25155	BCAL0803	WP_020979425.1	GI:537730782	COG3017M	outer membrane lipoprotein LolB
NZ_LAUA00000000.1	5611192	1	-1	5610233	5610853	WQ49_RS25155	BCAL0803	WP_020979425.1	GI:537730782	COG3017M	outer membrane lipoprotein LolB
NZ_LAUA00000000.1	5611206	1	-1	5610233	5610853	WQ49_RS25155	BCAL0803	WP_020979425.1	GI:537730782	COG3017M	outer membrane lipoprotein LolB
NZ_LAUA00000000.1	5611219	1	-1 N/A - M	5610853	5612676	WQ49_RS25160	BCAL0804	WP_006483151.1	GI:493529135	COG2956G	hypothetical protein	BCAL0803	873848	874462	-	204	COG3017M	outer membrane lipoprotein LolB
NZ_LAUA00000000.1	5611290	1	-1 N/A - M	5610853	5612676	WQ49_RS25160	BCAL0804	WP_006483151.1	GI:493529135	COG2956G	hypothetical protein	BCAL0803	873848	874462	-	204	COG3017M	outer membrane lipoprotein LolB
NZ_LAUA00000000.1	5611320	1	-1 N/A - M	5610853	5612676	WQ49_RS25160	BCAL0804	WP_006483151.1	GI:493529135	COG2956G	hypothetical protein	BCAL0803	873848	874462	-	204	COG3017M	outer membrane lipoprotein LolB
NZ_LAUA00000000.1	5611385	1	-1 N/A - M	5610853	5612676	WQ49_RS25160	BCAL0804	WP_006483151.1	GI:493529135	COG2956G	hypothetical protein	BCAL0803	873848	874462	-	204	COG3017M	outer membrane lipoprotein LolB
NZ_LAUA00000000.1	5611460	1	-1 N/A - M	5610853	5612676	WQ49_RS25160	BCAL0804	WP_006483151.1	GI:493529135	COG2956G	hypothetical protein	BCAL0803	873848	874462	-	204	COG3017M	outer membrane lipoprotein LolB
NZ_LAUA00000000.1	5611567	1	-1 N/A - M	5610853	5612676	WQ49_RS25160	BCAL0804	WP_006483151.1	GI:493529135	COG2956G	hypothetical protein	BCAL0803	873848	874462	-	204	COG3017M	outer membrane lipoprotein LolB
NZ_LAUA00000000.1	5617209	1	-1 N/A - M	5616645	5617613	WQ49_RS25185	BCAL0809	WP_006483133.1	GI:493529117	COG1493T	HPr kinase/phosphorylase	BCAL0807	878615	879250	-	211	COG2802R	ATP-dependent protease	BCAL0808	879277	880185	-	302	COG1660R	hypothetical protein
NZ_LAUA00000000.1	5686835	-1	1	5686861	5687487	WQ49_RS25510	BCAL0875	WP_006487883.1	GI:493533903	COG3165S	hypothetical protein	BCAL0876	951112	952689	+	525	COG0661R	putative ubiquinone biosynthesis protein UbiB	BCAL0877	952707	953333	+	208	-	putative methyltransferase
NZ_LAUA00000000.1	5687049	-1	1 N/A - M	5686861	5687487	WQ49_RS25510	BCAL0875	WP_006487883.1	GI:493533903	COG3165S	hypothetical protein	BCAL0876	951112	952689	+	525	COG0661R	putative ubiquinone biosynthesis protein UbiB	BCAL0877	952707	953333	+	208	-	putative methyltransferase
NZ_LAUA00000000.1	5687500	-1	1	5687500	5689077	WQ49_RS25515	BCAL0876	WP_006487907.1	GI:493533927	COG0661R	putative ubiquinone biosynthesis protein UbiB	BCAL0877	952707	953333	+	208	-	putative methyltransferase
NZ_LAUA00000000.1	5711791	-1	1	5711977	5712966	WQ49_RS25615	BCAL0896	WP_006491615.1	GI:493537708	COG1995H	4-hydroxythreonine-4-phosphate dehydrogenase
NZ_LAUA00000000.1	5711849	-1	1	5711977	5712966	WQ49_RS25615	BCAL0896	WP_006491615.1	GI:493537708	COG1995H	4-hydroxythreonine-4-phosphate dehydrogenase
NZ_LAUA00000000.1	5711908	-1	1	5711977	5712966	WQ49_RS25615	BCAL0896	WP_006491615.1	GI:493537708	COG1995H	4-hydroxythreonine-4-phosphate dehydrogenase
NZ_LAUA00000000.1	5727753	1	-1	5726956	5727732	WQ49_RS25680	BCAL0909	WP_006497372.1	GI:493543514	COG0319R	unkown domain/putative metalloprotease fusion protein	BCAL0908	989923	990555	-	210	COG3703P	ChaC-like protein
NZ_LAUA00000000.1	5799996	-1	1	5800182	5801072	WQ49_RS26010	BCAL2838	WP_006477945.1	GI:493523877	COG0152F	phosphoribosylaminoimidazole-succinocarboxamide synthase	BCAL2835	3114420	3115448	-	342	COG0009J	hypothetical protein	BCAL2836	3115460	3116656	-	398	COG0026F	phosphoribosylaminoimidazole carboxylase ATPase subunit	BCAL2837	3116747	3117268	-	173	COG0041F	phosphoribosylaminoimidazole carboxylase catalytic subunit
NZ_LAUA00000000.1	5800023	-1	1	5800182	5801072	WQ49_RS26010	BCAL2838	WP_006477945.1	GI:493523877	COG0152F	phosphoribosylaminoimidazole-succinocarboxamide synthase	BCAL2835	3114420	3115448	-	342	COG0009J	hypothetical protein	BCAL2836	3115460	3116656	-	398	COG0026F	phosphoribosylaminoimidazole carboxylase ATPase subunit	BCAL2837	3116747	3117268	-	173	COG0041F	phosphoribosylaminoimidazole carboxylase catalytic subunit
NZ_LAUA00000000.1	5800028	-1	1	5800182	5801072	WQ49_RS26010	BCAL2838	WP_006477945.1	GI:493523877	COG0152F	phosphoribosylaminoimidazole-succinocarboxamide synthase	BCAL2835	3114420	3115448	-	342	COG0009J	hypothetical protein	BCAL2836	3115460	3116656	-	398	COG0026F	phosphoribosylaminoimidazole carboxylase ATPase subunit	BCAL2837	3116747	3117268	-	173	COG0041F	phosphoribosylaminoimidazole carboxylase catalytic subunit
NZ_LAUA00000000.1	5800171	-1	1	5800182	5801072	WQ49_RS26010	BCAL2838	WP_006477945.1	GI:493523877	COG0152F	phosphoribosylaminoimidazole-succinocarboxamide synthase	BCAL2835	3114420	3115448	-	342	COG0009J	hypothetical protein	BCAL2836	3115460	3116656	-	398	COG0026F	phosphoribosylaminoimidazole carboxylase ATPase subunit	BCAL2837	3116747	3117268	-	173	COG0041F	phosphoribosylaminoimidazole carboxylase catalytic subunit
NZ_LAUA00000000.1	5800193	-1	1	5800182	5801072	WQ49_RS26010	BCAL2838	WP_006477945.1	GI:493523877	COG0152F	phosphoribosylaminoimidazole-succinocarboxamide synthase	BCAL2835	3114420	3115448	-	342	COG0009J	hypothetical protein	BCAL2836	3115460	3116656	-	398	COG0026F	phosphoribosylaminoimidazole carboxylase ATPase subunit	BCAL2837	3116747	3117268	-	173	COG0041F	phosphoribosylaminoimidazole carboxylase catalytic subunit
NZ_LAUA00000000.1	5801081	-1	1	5801089	5801610	WQ49_RS26015	BCAL2837	WP_006481724.1	GI:493527692	COG0041F	phosphoribosylaminoimidazole carboxylase catalytic subunit	BCAL2835	3114420	3115448	-	342	COG0009J	hypothetical protein	BCAL2836	3115460	3116656	-	398	COG0026F	phosphoribosylaminoimidazole carboxylase ATPase subunit
NZ_LAUA00000000.1	5801670	-1	1	5801701	5802897	WQ49_RS26020	BCAL2836	WP_006481737.1	GI:493527705	COG0026F	phosphoribosylaminoimidazole carboxylase ATPase subunit	BCAL2835	3114420	3115448	-	342	COG0009J	hypothetical protein
NZ_LAUA00000000.1	5871746	1	-1	5871140	5871694	WQ49_RS26320	BCAL2776	WP_012492836.1	GI:501469391	COG0802R	putative hydrolase	BCAL2777	3047221	3048735	+	504	COG0860M	putative N-acetylmuramoyl-L-alanine amidase
NZ_LAUA00000000.1	5871761	1	-1	5871140	5871694	WQ49_RS26320	BCAL2776	WP_012492836.1	GI:501469391	COG0802R	putative hydrolase	BCAL2777	3047221	3048735	+	504	COG0860M	putative N-acetylmuramoyl-L-alanine amidase
NZ_LAUA00000000.1	5878237	-1	1	5878245	5879294	WQ49_RS26360	BCAL2768	WP_006482213.1	GI:493528190	COG0812M	UDP-N-acetylenolpyruvoylglucosamine reductase
NZ_LAUA00000000.1	5912210	-1	1 N/A - M	5911221	5912477	WQ49_RS26520	BCAL2736	WP_006478026.1	GI:493523959	COG0538C	isocitrate dehydrogenase
NZ_LAUA00000000.1	5918692	1	-1	5917705	5917908	WQ49_RS26540	BCAL2732	WP_006488945.1	GI:493534985	COG1278K	cold shock-like protein
NZ_LAUA00000000.1	5947347	1	-1	5946600	5947400	WQ49_RS26675	BCAS0033	WP_046666880.1	GI:817704543	COG2801L	putative transposase
NZ_LAUA00000000.1	5973524	-1	1	5973519	5975030	WQ49_RS26825	BCAL2676	WP_006484797.1	GI:493530790	COG0260E	leucyl aminopeptidase	BCAL2674	2942105	2942860	-	251	-	hypothetical protein	BCAL2675	2942886	2943302	-	138	COG2927L	DNA polymerase III subunit chi
NZ_LAUA00000000.1	5973979	-1	1 N/A - M	5973519	5975030	WQ49_RS26825	BCAL2676	WP_006484797.1	GI:493530790	COG0260E	leucyl aminopeptidase	BCAL2674	2942105	2942860	-	251	-	hypothetical protein	BCAL2675	2942886	2943302	-	138	COG2927L	DNA polymerase III subunit chi
NZ_LAUA00000000.1	6109648	1	-1	6108901	6109701	WQ49_RS27460	BCAS0033	WP_046666880.1	GI:817704543	COG2801L	putative transposase
NZ_LAUA00000000.1	6130546	-1	1	6130539	6132326	WQ49_RS27530	BCAL2408	WP_012492746.1	GI:501469301	COG1132V	lipid A export ATP-binding/permease MsbA	BCAL2407	2663070	2664134	-	354	COG0438M	putative glycosyltransferase
NZ_LAUA00000000.1	6151443	1	-1	6150028	6151308	WQ49_RS27630	BCAL2389	WP_006484263.1	GI:493530251	COG0151F	phosphoribosylamine--glycine ligase
NZ_LAUA00000000.1	6201842	-1	1	6201966	6202451	WQ49_RS27890	BCAL2340	WP_006478266.1	GI:493524202	COG1905C	NADH dehydrogenase subunit E	BCAL2329	2581680	2582270	-	196	COG0494LR	NUDIX hydrolase	BCAL2330	2582310	2582606	-	98	-	hypothetical protein	BCAL2331	2582606	2584072	-	488	COG1007C	NADH dehydrogenase subunit N	BCAL2332	2584097	2585587	-	496	COG1008C	NADH dehydrogenase subunit M	BCAL2333	2585604	2587658	-	684	COG1009CP	NADH dehydrogenase subunit L	BCAL2334	2587676	2587981
NZ_LAUA00000000.1	6203798	-1	1	6203841	6206171	WQ49_RS27900	BCAL2338	WP_006484875.1	GI:493530869	COG1034C	NADH dehydrogenase subunit G	BCAL2329	2581680	2582270	-	196	COG0494LR	NUDIX hydrolase	BCAL2330	2582310	2582606	-	98	-	hypothetical protein	BCAL2331	2582606	2584072	-	488	COG1007C	NADH dehydrogenase subunit N	BCAL2332	2584097	2585587	-	496	COG1008C	NADH dehydrogenase subunit M	BCAL2333	2585604	2587658	-	684	COG1009CP	NADH dehydrogenase subunit L	BCAL2334	2587676	2587981
NZ_LAUA00000000.1	6251265	1	-1	6250485	6251219	WQ49_RS28135	BCAL2292	WP_006483875.1	GI:493529860	COG0811U	putative bipolymer transport protein	BCAL2293	2544782	2545210	+	142	COG0848U	putative biopolymer transport protein
NZ_LAUA00000000.1	6272454	1	N/A
NZ_LAUA00000000.1	6334367	-1	1	6334399	6335814	WQ49_RS28490	BCAL2224	WP_006482510.1	GI:493528490	COG0174E	glutamine synthetase
NZ_LAUA00000000.1	6363425	1	-1	6362678	6363514	WQ49_RS28595	BCAL3045	WP_006482061.1	GI:493528032	COG2801L	putative transposase
NZ_LAUA00000000.1	6369413	-1	1	6369415	6369954	WQ49_RS28635	BCAL2199	WP_006481969.1	GI:493527939	COG1959K	putative transcriptional regulator protein
NZ_LAUA00000000.1	6369423	-1	1	6369415	6369954	WQ49_RS28635	BCAL2199	WP_006481969.1	GI:493527939	COG1959K	putative transcriptional regulator protein
NZ_LAUA00000000.1	6372162	-1	1	6372204	6372731	WQ49_RS28655	BCAL2195	WP_006491598.1	GI:493537690	COG1076O	co-chaperone HscB	BCAL2192	2421386	2421595	-	69	COG2975S	hypothetical protein	BCAL2193	2421615	2421956	-	113	COG0633C	2Fe-2S ferredoxin	BCAL2194	2422045	2423913	-	622	COG0443O	chaperone protein HscA
NZ_LAUA00000000.1	6418025	1	-1	6417631	6418122	WQ49_RS28865	BCAL2153	WP_006483987.1	GI:493529973	COG0652O	peptidyl-prolyl cis-trans isomerase B	BCAL2154	2379096	2379896	+	266	COG2908S	UDP-2,3-diacylglucosamine hydrolase
NZ_LAUA00000000.1	6465875	-1	1 N/A - M	6465547	6466047	WQ49_RS29110	BCAL2115	WP_006486170.1	GI:493532187	COG0456R	putative ribosomal-protein acetyltransferase	BCAL2113	2328672	2329637	-	321	COG3782S	hypothetical protein	BCAL2114	2329634	2330665	-	343	COG1573L	uracil DNA glycosylase superfamily protein
NZ_LAUA00000000.1	6496483	1	-1	6495781	6496596	WQ49_RS29225	BCAL2092	WP_006483813.1	GI:493529798	COG0024J	methionine aminopeptidase	BCAL2093	2300967	2303543	+	858	COG2844O	PII uridylyl-transferase	BCAL2094	2303560	2305437	+	625	COG1187J	putative RNA pseudouridylate synthase
NZ_LAUA00000000.1	6519530	-1	N/A
NZ_LAUA00000000.1	6653604	-1	1	6653605	6654987	WQ49_RS29995	BCAL1941	WP_006486249.1	GI:493532268	COG0305L	replicative DNA helicase
NZ_LAUA00000000.1	7107782	1	-1	7107255	7107425	WQ49_RS32120	BCAL1525	WP_006483497.1	GI:493529482	COG3847U	flp type pilus subunit
NZ_LAUA00000000.1	7107793	-1	1	7108103	7109776	WQ49_RS32125	BCAL1524	WP_012492565.1	GI:501469120	-	putative lipoprotein	BCAL1523	1686693	1688117	-	474	-	putative lipoprotein
NZ_LAUA00000000.1	7118437	1	-1	7117076	7118353	WQ49_RS32160	BCAL1516	WP_006493538.1	GI:493539652	COG0508C	dihydrolipoamide succinyltransferase	BCAL1517	1680940	1682370	+	476	COG1249C	dihydrolipoamide dehydrogenase	BCAL1518	1682469	1683566	+	365	COG1485R	AFG1-like ATPase
NZ_LAUA00000000.1	7118450	1	-1	7117076	7118353	WQ49_RS32160	BCAL1516	WP_006493538.1	GI:493539652	COG0508C	dihydrolipoamide succinyltransferase	BCAL1517	1680940	1682370	+	476	COG1249C	dihydrolipoamide dehydrogenase	BCAL1518	1682469	1683566	+	365	COG1485R	AFG1-like ATPase
NZ_LAUA00000000.1	7118508	1	-1	7117076	7118353	WQ49_RS32160	BCAL1516	WP_006493538.1	GI:493539652	COG0508C	dihydrolipoamide succinyltransferase	BCAL1517	1680940	1682370	+	476	COG1249C	dihydrolipoamide dehydrogenase	BCAL1518	1682469	1683566	+	365	COG1485R	AFG1-like ATPase
NZ_LAUA00000000.1	7121397	1	-1	7118490	7121354	WQ49_RS32165	BCAL1515	WP_006495342.1	GI:493541470	COG0567C	2-oxoglutarate dehydrogenase E1 component	BCAL1516	1679581	1680858	+	425	COG0508C	dihydrolipoamide succinyltransferase	BCAL1517	1680940	1682370	+	476	COG1249C	dihydrolipoamide dehydrogenase	BCAL1518	1682469	1683566	+	365	COG1485R	AFG1-like ATPase
NZ_LAUA00000000.1	7133277	1	-1	7130323	7133238	WQ49_RS32205	BCAL1507	WP_006490685.1	GI:493536744	COG0532J	translation initiation factor IF-2
NZ_LAUA00000000.1	7133301	1	-1	7130323	7133238	WQ49_RS32205	BCAL1507	WP_006490685.1	GI:493536744	COG0532J	translation initiation factor IF-2
NZ_LAUA00000000.1	7133341	1	-1	7130323	7133238	WQ49_RS32205	BCAL1507	WP_006490685.1	GI:493536744	COG0532J	translation initiation factor IF-2
NZ_LAUA00000000.1	7134843	1	-1	7133330	7134805	WQ49_RS32210	BCAL1506	WP_006495348.1	GI:493541476	COG0195K	transcription elongation factor NusA	BCAL1507	1664696	1667611	+	971	COG0532J	translation initiation factor IF-2
NZ_LAUA00000000.1	7195943	-1	1	7195941	7198808	WQ49_RS32505	BCAL1448	WP_006490439.1	GI:493536489	COG0525J	valyl-tRNA synthetase
NZ_LAUA00000000.1	7379042	1	-1 N/A - M	7378744	7379184	WQ49_RS33210	BCAL1299	WP_034178405.1	GI:736004487	-	hypothetical protein	BCAL1300	1413509	1413943	+	144	-	hypothetical protein
NZ_LAUA00000000.1	7379178	1	-1	7378744	7379184	WQ49_RS33210	BCAL1299	WP_034178405.1	GI:736004487	-	hypothetical protein	BCAL1300	1413509	1413943	+	144	-	hypothetical protein
NZ_LAUA00000000.1	7379179	1	-1	7378744	7379184	WQ49_RS33210	BCAL1299	WP_034178405.1	GI:736004487	-	hypothetical protein	BCAL1300	1413509	1413943	+	144	-	hypothetical protein
NZ_LAUA00000000.1	7379298	1	-1	7378744	7379184	WQ49_RS33210	BCAL1299	WP_034178405.1	GI:736004487	-	hypothetical protein	BCAL1300	1413509	1413943	+	144	-	hypothetical protein
NZ_LAUA00000000.1	7389441	1	-1	7388371	7388748	WQ49_RS33250	BCAL1291	WP_012492498.1	GI:501469053	-	hypothetical protein
NZ_LAUA00000000.1	7427909	-1	1	7427884	7428327	WQ49_RS33430	BCAL1255	WP_006490549.1	GI:493536603	COG0328L	ribonuclease HI
NZ_LAUA00000000.1	7461917	1	-1	7460405	7461835	WQ49_RS33605	BCAL1220	WP_006481800.1	GI:493527768	COG1457F	putative transport-related membrane protein
NZ_LAUA00000000.1	7669698	1	-1	7668951	7669787	WQ49_RS34425	BCAL3045	WP_006482061.1	GI:493528032	COG2801L	putative transposase
NZ_LAUA00000000.1	7696427	1	-1	7695288	7696187	WQ49_RS34580	BCAL2864	WP_006485602.1	GI:493531605	COG1159R	GTP-binding protein Era	BCAL2860	3141178	3142206	-	342	COG1472G	beta-hexosaminidase	BCAL2861	3142223	3142657	-	144	COG0736I	4'-phosphopantetheinyl transferase	BCAL2862	3142739	3143515	-	258	COG0854H	pyridoxine 5'-phosphate synthase	BCAL2863	3143512	3144348	-	278	COG1381L	DNA repair protein RecO
NZ_LAUA00000000.1	7698575	1	-1	7697631	7698524	WQ49_RS34590	BCAL2866	WP_006490870.1	GI:493536934	COG0681U	signal peptidase I
NZ_LAUA00000000.1	7698669	1	-1	7697631	7698524	WQ49_RS34590	BCAL2866	WP_006490870.1	GI:493536934	COG0681U	signal peptidase I
NZ_LAUA00000000.1	7698670	1	-1	7697631	7698524	WQ49_RS34590	BCAL2866	WP_006490870.1	GI:493536934	COG0681U	signal peptidase I
NZ_LAUA00000000.1	7698691	1	-1	7697631	7698524	WQ49_RS34590	BCAL2866	WP_006490870.1	GI:493536934	COG0681U	signal peptidase I
NZ_LAUA00000000.1	7698703	1	-1	7697631	7698524	WQ49_RS34590	BCAL2866	WP_006490870.1	GI:493536934	COG0681U	signal peptidase I
NZ_LAUA00000000.1	7698858	1	-1	7697631	7698524	WQ49_RS34590	BCAL2866	WP_006490870.1	GI:493536934	COG0681U	signal peptidase I
NZ_LAUA00000000.1	7698859	1	-1	7697631	7698524	WQ49_RS34590	BCAL2866	WP_006490870.1	GI:493536934	COG0681U	signal peptidase I
NZ_LAUA00000000.1	7698955	1	-1 N/A - M	7698541	7700334	WQ49_RS34595	BCAL2867	WP_006490871.1	GI:493536935	COG0481M	GTP-binding protein LepA	BCAL2866	3146678	3147571	-	297	COG0681U	signal peptidase I
NZ_LAUA00000000.1	7698985	1	-1 N/A - M	7698541	7700334	WQ49_RS34595	BCAL2867	WP_006490871.1	GI:493536935	COG0481M	GTP-binding protein LepA	BCAL2866	3146678	3147571	-	297	COG0681U	signal peptidase I
NZ_LAUA00000000.1	7699183	1	-1 N/A - M	7698541	7700334	WQ49_RS34595	BCAL2867	WP_006490871.1	GI:493536935	COG0481M	GTP-binding protein LepA	BCAL2866	3146678	3147571	-	297	COG0681U	signal peptidase I
NZ_LAUA00000000.1	7699886	1	-1 N/A - M	7698541	7700334	WQ49_RS34595	BCAL2867	WP_006490871.1	GI:493536935	COG0481M	GTP-binding protein LepA	BCAL2866	3146678	3147571	-	297	COG0681U	signal peptidase I
NZ_LAUA00000000.1	7700361	1	-1	7698541	7700334	WQ49_RS34595	BCAL2867	WP_006490871.1	GI:493536935	COG0481M	GTP-binding protein LepA	BCAL2866	3146678	3147571	-	297	COG0681U	signal peptidase I
NZ_LAUA00000000.1	7709833	1	-1	7708782	7709771	WQ49_RS34650	BCAL2878	WP_006489693.1	GI:493535741	COG0332I	3-oxoacyl-(acyl carrier protein) synthase III	BCAL2876	3156026	3156775	-	249	COG1028IQR	3-ketoacyl-(acyl-carrier-protein) reductase	BCAL2877	3156812	3157744	-	310	COG0331I	malonyl CoA-acyl carrier protein transacylase 1
NZ_LAUA00000000.1	7729066	1	-1 N/A - M	7728726	7729388	WQ49_RS34745	BCAL2897	WP_006486205.1	GI:493532223	COG1556S	hypothetical protein	BCAL2894	3173723	3175192	-	489	COG1322S	RmuC family protein	BCAL2895	3175195	3176184	-	329	COG1052CHR	putative 2-ketogluconate reductase	BCAL2896	3176266	3177696	-	476	COG1055P	hypothetical protein
NZ_LAUA00000000.1	7751486	1	-1	7750799	7751419	WQ49_RS34865	BCAL2919	WP_006486828.1	GI:493532848	COG1949A	oligoribonuclease
NZ_LAUA00000000.1	7751489	1	-1	7750799	7751419	WQ49_RS34865	BCAL2919	WP_006486828.1	GI:493532848	COG1949A	oligoribonuclease
NZ_LAUA00000000.1	7752615	-1	1	7752801	7753742	WQ49_RS34875	BCAL2921	WP_006486937.1	GI:493532957	COG1162R	ribosome-associated GTPase	BCAL2922	3202821	3203138	+	105	-	hypothetical protein
NZ_LAUA00000000.1	7764617	1	-1	7763671	7764606	WQ49_RS34940	BCAL2934	WP_006486854.1	GI:493532874	COG2025C	electron transfer flavoprotein alpha-subunit
NZ_LAUA00000000.1	7772558	1	-1	7771643	7772545	WQ49_RS34980	BCAL2942	WP_012492863.1	GI:501469418	COG0031E	cysteine synthase B
NZ_LAUA00000000.1	7783725	1	-1	7782631	7783557	WQ49_RS35035	BCAL2953	WP_006486923.1	GI:493532943	COG0287E	putative prephenate dehydrogenase	BCAL2951	3229627	3230313	-	228	COG0283F	cytidylate kinase	BCAL2952	3230327	3231631	-	434	COG0128E	3-phosphoshikimate 1-carboxyvinyltransferase
NZ_LAUA00000000.1	7784850	1	-1	7783744	7784826	WQ49_RS35040	BCAL2954	WP_006493715.1	GI:493539833	COG0077E	bifunctional chorismate mutase/prephenate dehydratase
NZ_LAUA00000000.1	7784873	1	-1	7783744	7784826	WQ49_RS35040	BCAL2954	WP_006493715.1	GI:493539833	COG0077E	bifunctional chorismate mutase/prephenate dehydratase
NZ_LAUA00000000.1	7784889	1	-1	7783744	7784826	WQ49_RS35040	BCAL2954	WP_006493715.1	GI:493539833	COG0077E	bifunctional chorismate mutase/prephenate dehydratase
NZ_LAUA00000000.1	7784911	1	-1	7783744	7784826	WQ49_RS35040	BCAL2954	WP_006493715.1	GI:493539833	COG0077E	bifunctional chorismate mutase/prephenate dehydratase
NZ_LAUA00000000.1	7784916	1	-1	7783744	7784826	WQ49_RS35040	BCAL2954	WP_006493715.1	GI:493539833	COG0077E	bifunctional chorismate mutase/prephenate dehydratase
NZ_LAUA00000000.1	7790722	-1	1	7790761	7791459	WQ49_RS35065	BCAL2959	WP_006486844.1	GI:493532864	COG2227H	3-demethylubiquinone-9 3-methyltransferase	BCAL2960	3240487	3241200	+	237	COG0546R	putative phosphatase
NZ_LAUA00000000.1	7790723	-1	1	7790761	7791459	WQ49_RS35065	BCAL2959	WP_006486844.1	GI:493532864	COG2227H	3-demethylubiquinone-9 3-methyltransferase	BCAL2960	3240487	3241200	+	237	COG0546R	putative phosphatase
NZ_LAUA00000000.1	7790744	-1	1	7790761	7791459	WQ49_RS35065	BCAL2959	WP_006486844.1	GI:493532864	COG2227H	3-demethylubiquinone-9 3-methyltransferase	BCAL2960	3240487	3241200	+	237	COG0546R	putative phosphatase
NZ_LAUA00000000.1	7790751	-1	1	7790761	7791459	WQ49_RS35065	BCAL2959	WP_006486844.1	GI:493532864	COG2227H	3-demethylubiquinone-9 3-methyltransferase	BCAL2960	3240487	3241200	+	237	COG0546R	putative phosphatase
[truncated: 60 more columns]
